# Supplementary material for: A systematic review and meta-analysis of prognostic biomarkers in resectable esophageal adenocarcinomas
Source: Sci Rep. 2018 Sep 5;8:13281. doi: 10.1038/s41598-018-31548-6 (PMC6125467; doi:10.1038/s41598-018-31548-6)
Supplement: Supplementary file 2 — Supplementary Information table S1 [file 41598_2018_31548_MOESM2_ESM.xlsx]

## Sheet: Blad1
	A systematic review and meta-analysis of prognostic biomarkers in resectable esophageal adenocarcinomas
	Aafke Creemers1, 2*, Eva A. Ebbing1, 2*, Thomas C. Pelgrim2, Sjoerd M. Lagarde3, Faridi S. van Etten – Jamaludin4 , Mark I. van Berge Henegouwen5, Maarten C.C.M. Hulshof6, Kausilia K. Krishnadath1,7, Sybren L. Meijer8, Maarten F. Bijlsma1, Martijn G.H. van Oijen2, Hanneke W.M. van Laarhoven1,2
	1Laboratory of Experimental Oncology and Radiobiology, Amsterdam UMC, Univ of Amsterdam, Cancer Center Amsterdam, Amsterdam, The Netherlands 2 Department of Medical Oncology, Amsterdam UMC, Univ of Amsterdam, Cancer Center Amsterdam, Amsterdam, The Netherlands 3 Department of Surgery, Erasmus Medical Center, Rotterdam, The Netherlands 4 Department of Medical Library Science, Amsterdam UMC, Univ o…
	Supplementary table S1. Baseline characteristics of included articles.
	Author	Year	Journal	IF	Biomarker	Method	Group	Size	Scoring	Positive	HR	CI	p-value	HR	CI	p-value
	ANGIOGENESIS										Univariate			Multivariate
	Bhandari, P. [12]	2006	BMC Cancer	2.73	COX-2	IHC	EAC only	100	% of positive cells x intensity (0-3)	>200	3530	(2.11-5.89)	0.001	2910	(1.78-4.76)	0.001
	Prins, M.J. [13]	2012	Journal of Gastrointestinal Surgery	2.36	COX-2	IHC	EAC only	126	intensity (0-3)	3	1698	(1.07-2.68)	0.023	1538	(0.90-2.62)	0.114
	Eng, L. [14]	2015	Carcinogenesis	4.87	FLT1 (rs3794405 G/A)	Sequencing	EAC only	137	SNP polymorphism	SNP polymorphism				1590	(1.04-2.44)	0.030
					FLT1 (rs678714 A/T)									0.5	(0.26-0.98)	0.04
	Prins, M.J. [13]	2012	Journal of Gastrointestinal Surgery	2.36	VEGF	IHC	EAC only	126	intensity (0-3)	>1	1897	(1.22-2.96)	0.005	0.877	(0.54-1.41)	0.591									w
	Bradbury, P.A. [15]	2009	Clinical Cancer Research	6.75	VEGF-460T/C: TC	PCR	Separate analyses	361	SNP polymorphism	SNP polymorphism	1290	(0.91-1.83)	0.150	1340	(0.90-1.98)	0.150
					VEGF-460T/C: CC	PCR					1200	(0.80-1.81)	0.380	1240	(0.78-1.97)	0.370
					VEGF-405G/C GC	PCR					0.930	(0.69-1.25)	0.630	0.940	(0.68-1.30)	0.700
					VEGF-405G/C CC	PCR					0.760	(0.46-1.25)	0.280	0.800	(0.46-1.41)	0.450
					VEGF-936C/T CT	PCR					0.700	(0.49-0.99)	0.040	0.670	(0.45-0.99)	0.040
					VEGF-936C/T TT	PCR					0.110	(0.02-0.82)	0.030	0.130	(0.02-0.94)	0.040
	Xie, L.X. [16]	2013	International Journal of Experimental Pathology	2.05	VEGF-C	IHC	EAC only	128	4 fields: mean optical density (MOD)	MOD value of <0.18				3491	(2.16-5.65)	0.000
	CELL ADHESION & EXTRA-CELLULAR MATRIX REMODELLING										Univariate			Multivariate
	Underwood, T.J. [17]	2015	Journal of Pathology	7.38	ACTA2	IHC	EAC only	183	negative, <5% moderate, patcy staining 5-50%	>50%				7100	(1.7-29.4)	0.007
	Wang, K.L. [18]	2006	Clinical Cancer Research	4.73	ANXA1	IHC	EAC only	104	cytoplasmic staining average of 3 cores: %	>25%	1930	(1.25- 2.99)	0.000	1690	(1.08- 2.66)	0.020
	Tokunaga, R. [19]	2015	Cancer Medicine	2.92	CA-19-9 (serum)	ELISA	EAC only	220		>37 U/mL	2900	(1.28-6.01)	0.013	2430	(1.03-5.35)	0.043
					CEA (serum)	ELISA				>5,0 ng/mL	2070	(0.97-4.17)	0.060
	Fisher, O.M. [20]	2016	Annals of Surgical Oncology	3.66	CD151 (high)	IHC	EAC only	80	nucleus, cytoplasm, cell membrane and stroma: 0: negative; 1: weak diffuse staining; 2: moderate ≥10 %; 3: strong	≥ 25%	0.420	(0.21-0.86)	0.018	0.330	(0.14-0.78)	0.010
	Vashist, Y.K. [21]	2012	Annals of Surgery	6.33	Disseminated tumor cells (D.T.C.)	IHC	Separate analyses	181		DTC positive in bone marrow				3330	(2.24-4.95)	0.001
	Dong, H. [22]	2013	PLoS One	3.53	CDH1	IHC	EAC only	128	membranous staining < or > 10%	>10%	0.471	(0.30-0.75)	0.001	0.775	(0.40-1.49)	0.446
	Falkenback, D. [23]	2008	Diseases of the Esophagus	1.40	CDH1	IHC	EAC only	59	cytoplasmic and membranous: retained/strong, reduced/weak or absent	reduced/retained	3900	(1.2-12.9)	0.017	3300	(1-11.1)	0.050
	Prins, M.J.D. [24]	2015	Journal of Clinical Pathology	2.91	CDH1	IHC	EAC only	154	intensity membranous staining (0-3)	< 2	1012	(0.55-1.85)	0.968
	Bradbury, P.A. [25]	2009	Carcinogenesis	4.80	MMP 1 1G/2G hetero (blood)	PCR	EAC only	313	SNP polymorphism	SNP polymorphism				0.930	(0.64-1.35)	0.690
					MMP 1 1G/2G homo (blood)	PCR								0.890	(0.57-1.37)	0.590
					MMP 3 6A/5A hetero (blood)	PCR								0.840	(0.54-1.30)	0.440
					MMP 3 5A (blood)	PCR								1180	(0.73-1.89)	0.500
	Lu, X. [26]	2016	Onco Targets and Therapy	2.27	MMP-9 positive + TIMP-1 negative	IHC	EAC only	120	H-score: instensity (0 - 3) x % (0: <10%; 1: 11–25%; 2: 26–50%; 3: 51–75%; 4: 76-100%)	≥ 8				3014	(2.43-3.24)	0.002
	Grimm, M. [27]	2010	Journal of Translational Medicine	3.51	MMP-1	IHC	EAC only	60	6 fields: % of positive cells	% positive cells	1453	(0.71-2.97)	0.307
	Davison, J.M. [28]	2014	Human Pathology	2.77	MUC2	IHC	Separate analyses	142	H-score (0-200): instensity (0-2) x %	any core (max 3) > 10	2000	(1.1-3.6)	0.028	2200	(1.2-4.2)	0.010
	Streppel, M.M. [29]	2012	Human Pathology	2.84	MUC16	PCR	EAC only	95	membranous: negative; focal labeling: <25%; moderate labeling: 25%-50%); diffuse labeling >50%	any staining	1410	(0.73- 2.71)	0.303	2280	(0.71-0.16)	0.162
	Li, Z. [30]	2015	International Journal of Cancer	5.09	PAK1	IHC	EAC only	110	H-score: intensity (0-3) x % (0; 1: 1–25%; 2: 26–50%; 3: 51–75%; 4: 76–100%)	ROC: 0.766				5322	(2.05-13.80)	0.001
	Kim, S.M. [31]	2010	PLoS One	4.41	SPARC & SPP1	PCR	EAC only	52	RNA expression	median expression level	2870	(1.51-5.44)	0.001	2290	(1.16-4.68)	0.024
	Bashash, M. [32]	2013	PLoS One	3.53	TIMP3 rs130274	PCR	EAC only	85	SNP polymorphism	SNP polymorphism	2110	(1.15-3.88)	0.016	2500	(0.67-9.40)	0.001
					TIMP3 rs1962223	PCR					2160	(1.17-3.97)	0.014	2970	(1.54- 5.75)	0.001
					TIMP3 rs9862 CC vs. TT/TC	PCR					0.350	(0.15-0.77)	0.010	0.340	(0.14- 0.84)	0.020
					TIMP3 rs715572 (5-FU)	PCR					2370	(1.3-4.32)	0.005	2660	(1.418-5.0)	0.002
					TIMP3 rs5754312 (5-FU)	PCR					0.280	(0.1- 0.79)	0.016	0.250	(0.08-0.79)	0.018
	CELL CYCLE										Univariate			Multivariate
	Bharthuar, A. [33]	2014	Journal Gastrointestinal Oncology	3.08	ABCG2	IHC	>70% EAC	40	H-score membranous or cytoplasmatic: intensity (0-3) x % (0; 0.1: 1-9%; 0.5: 10 - 49%; 1 ≥ 50%)	≥ 30	2290	(0.79-6.64)	0.127
	Bradbury, P.A. [34]	2009	Pharmacogenetics and Genomics	3.99	ERCC1 1892C/A (rs3212986) untreated EAC	Sequencing	>70% EAC	370	SNP polymorphism	SNP polymorphism				1.95	(1.30-2.80)	0.000
					ERCC1 1892C/A (rs3212986) Cisplatin treated EAC									0.610	(0.40-0.80)	0.001
	Cescon, D [35]	2009	Clinical Cancer Research	6.75	MDM2 T309G in blood	PCR	Separate analyses	371	SNP polymorphism	SNP polymorphism	0.880	(0.66-1.18)	0.390	0.910	(0.67-1.22)	0.520
	Renouf, D.J. [36]	2013	Journal of Gastroenterology and Hepatology	3.63	MDM2 T309G T vs. G/G	Sequencing	EAC only	358	SNP polymorphism	SNP polymorphism	1790	(1.26-2.54)	0.001	1630	(1.15-2.32)	0.007
	Huang, Y. [37]	2009	Journal Cellular And Molecular Medicine	5.23	p14ARF	rt-PCR	EAC only	47		positive expression				10850	(3.24-36.37)	0.000
	Renouf, D.J. [37]	2013	Journal of Gastroenterology and Hepatology	3.63	TP53 Arg72Pro Arg/- vs. Pro/Pro	Sequencing	EAC only	358	SNP polymorphism	SNP polymorphism	1970	(1.24-3.15)	0.004	1660	(1.03-2.67)	0.040
	Cescon, D [35]	2009	Clinical Cancer Research	6.75	TP53 Arg72Pro in blood	PCR	Separate analyses	371	SNP polymorphism	SNP polymorphism	2370	(1.53-3.68)	0.000	2050	(1.30-3.24)	0.002
	Madani, K. [38]	2010	European Journal of Cardiothoracic surgery	2.29	TP53 expression	IHC	EAC only	142	H-score: intensity (0-3) x % (0; 1 < 100; 2: 100 - 1/10; 3: 1/10 - 1/3; 4: 1/3 - 2/3; 5 > 2/3)	score 2- 8	1640	(1.1-2.45)	0.010
					TP53 mutations	PCR			Wild-type vs. mutation present	mutation	1540	(1.03-2.29)	0.030
	Bradbury, P.A. [34]	2009	Pharmacogenetics and Genomics	3.99	ERCC2 lys751 Gln (rs3212986) untreated EAC	Sequencing	>70% EAC	370	SNP polymorphism	SNP polymorphism				1570	(1.10-2.30)	0.030
					ERCC2 lys751 Gln (rs3212986) Cisplatin treated EAC									0.580	(0.40-0.80)	<0.0001
	IMMUNE										Univariate			Multivariate
	Loos, M. [39]	2011	Annals of Thoracic Surgery	3.74	PD-L1	IHC	EAC only	101	H-score: intensity (0-3) x % (1 < 33%; 2: 33 - 66%; 3 > 66%)	≥ 4	2920	(1.50-5.66)	0.001	3500	(1.66-7.38)	0.001
	Fisher, O.M. [40]	2015	Annals of Surgical Oncology	3.66	CTSE (tissue) <25th percentile	IHC	EAC only	75	cytoplasmic: 0: no; 1: weak; 2: moderate in <10%; 3: strong in majority		1540	(0.73-3.24)	0.250	1710	(0.79-3.65)	0.170
					CTSE (tissue) >25th percentile	IHC					0.650	(0.31-1.13)	0.250	0.590	(0.27-1.26)	0.170
	Smith, E. [41]	2016	Digestive Diseases And Science	2.52	FKBP5	IHC	EAC only	77		≥5 % tumor epithelial cells	1829	(0.90-3.70)	0.093	2894	(1.40-6.00)	0.004
	von Rahden, B.H.A. [42]	2010	Cancer Biomarkers	2.42	TNFRSF18	IHC	>70% EAC	60	number of positive cells within 100 counted tumor cells, %	>10%	0.907	(0.44-1.86)	0.788
	Borg, D. [43]	2016	Biomarker Research	N.I.	IFITM1	IHC	EAC only	60	H-score (0-12): intensity (0-3) x % (0<1%; 1: 2–25 %; 2: 26–50 %; 3: 51–75%; 4 >75%)	≥3	0.990	(0.47-2.07)	0.976	2710	(1.11-6.67)	0.029
	Nguyen, G.H. [44]	2010	Clinical Cancer Research	7.34	Inflammatory risk score (I.R.S.): IFN-y, IL-1a, IL-8, IL-21, IL-23, PRG	PCR	EAC only	93	multigene signature	> median risk scores	4040	(1.80-9.09)	0.001	3740	(1.62-8.63)	0.002
					miRNA-375	PCR				low	2780	(1.27-6.10)	0.011	2730	(1.17-6.39)	0.021
	Derks, S. [45]	2015	Cancer Immunology Research	6.66	PD-1	IHC	EAC only	354	membranous	> 5% or any positive immune cell	1890	(1.38-2.6)	0.001
					PD-L2	IHC			cytoplasm and/or membrane	>50% on TMA or >10% on whole-tissue slides moderate–strong	0.750	(0.54-1.03)	0.078
	Hu, P. [46]	2015	Tumor Biology	2.93	Tumor infiltrating neutrophils (T.I.N.)	IHC	EAC only	113	number of neutrophils in tumor nest	% positive cells in 10 overlapping fields	3930	(2.14-7.19)	0.001	3440	(1.85-6.37)	0.007
	INVASION AND METASTASIS										Univariate			Multivariate
	Betts, G. [47]	2014	Virchows Arch	2.65	MET	IHC	EAC only	184	cytoplasmatic staining score: 0: no; 1: any weak; 2: moderate ≥10 % with >75 % reactivity; 3: strong ≥10 % >75 % reactivity	high>1–3				3170	(1.40-7.22)	0.006
	Chan, E. [47]	2016	Journal of Gastrointestinal Oncology	2.81	MET	IHC	EAC only	52	intensity (0-3)	moderate or strong staining > 30%	1440	(0.52-3.96)	0.484
	Mesteri, I. [49]	2014	European Journal of Cancer	5.42	MET	IHC	Separate analyses	246	membranous staining: absent, weak, moderate or strong intensity	moderate or strong staining ≥ 50%				2122	(1.29-3.49)	0.003
	Dong, H. [94]	2013	Clinical Translational Oncology	1.60	Combination E-cadherin + SNAI1	IHC	EAC only	128	10 fields: E-cadherin: >10% strong membrounous; SNAI1: perinuclear and cytoplasmatic >10%	>10%	3277	(1.64-6.54)	0.001
	Dong, H. [22]	2013	PLoS One	3.53	Combination E-cadherin + SNAI1 + MTA3	IHC	EAC only	128	E-cadherin: >10% strong membrounous; MTA3 and SNAI1 nuclear/ cytoplasmic: negative; 1+: 10% positive cells; 2+: 10–50%;3+: > 50%	>10% and 2+ or 3+	0.521	(0.33-0.81)	0.004	1483	(0.61-3.60)	0.384
	Fisher, O.M. [50]	2015	Britisch Journal of Cancer	5.57	MIC-1/GDF15 in plasma	ELISA	Separate analyses	138		ROC ≥ 1140 pg/mL	2910	(0.89-9.48)	0.076	3870	(1.01-14.75)	0.048
	Hu, Y. [51]	2011	International Journal of Cancer	5.44	miR-16-2	SISH	Separate analyses	172	3 field: intensity (negative; weak, positive, strongly positive, very strongly) and % cells (positive ≥ 1/3 field positive)	≥ positive intensity and positive %	1500	(0.99-2.29)	0.060	0.830	(0.45-1.55)	0.560
					miR-30e	SISH					2210	(1.31-3.73)	0.003	2000	(0.93-4.31)	0.078
					miR-126	SISH					1370	(0.97-2.39)	0.070	2210	(1.15-4.24)	0.710
					miR-200a	SISH					1550	(1.01-2.37)	0.046	1290	(0.45-1.55)	0.410
	Dong, H. [22]	2013	PLoS One	3.53	MTA3	IHC	EAC only	128	nuclear/ cytoplasmic: negative; 1 <10%; 2: 10–50%; 3 > 50%	≥ 2	0.354	(0.22-0.56)	0.001	0.442	(0.27-0.71)	0.001
	Izzo, J.G. [52]	2007	Cancer Epidemiol Biomarkers & Prevention	4.82	NFKB1	IHC	EAC only	123	H-score: nuclear staining intensity (0-2) x fraction	≥ 5%				2250	(1.17-4.30)	0.014
	Mirza, A. [53]	2014	Diseases of the Esophagus	1.64	S100A4	IHC	EAC only	104	nuclear	>10%	1860	(0.85-4.06)	0.120
	Singhi, A.D. [54]	2015	American Journal of Surgical Pathology	4.95	SMAD4 expression	IHC	EAC only	205	nuclear or nuclear and cytoplasmatic	no staining	1800	(1.14-2.86)	0.012	1790	(1.11-2.89)	0.017
	Dong, H. [22]	2013	PLoS One	3.53	Snail	IHC	EAC only	128	nuclear/ cytoplasmic: negative; 1 <10%; 2: 10–50%; 3 > 50%	≥ 2	2798	(1.35-5.81)	0.006	1454	(0.75-2.83)	0.271
	Dong, H. [94]	2013	Clinical Translational Oncology	1.60	Snail	IHC	EAC only	128	10 fields:perinuclear and cytoplasmatic >10%	>10%	1963	(0.30-0.75)	0.001
	Mirza, A. [53]	2014	Diseases of the Esophagus	1.64	Snail	IHC	EAC only	104	cytoplasmic	>10%	1120	(0.56-2.24)	0.750
					VIM	IHC					1480	(0.83-2.64)	0.190
	METABOLISM										Univariate			Multivariate
	Howard, J.M. [55]	2014	Britisch Journal of Surgery	5.54	ADIPOR1	IHC	>70% EAC	125	H-score (0-300): intensity (0-3) x %	> mean	0.660	(0.44-1.03)	0.071	0.560	(0.35-0.90)	0.017
					ADIPOR2	IHC					1150	(0.75-1.75)	0.532	1270	(0.78- 2.07)	0.341
	Langer, R. [56]	2008	BMC Cancer	3.09	HSP 78	PCR	EAC only	137	H-score: intensity (1-3) + % (1< 10%; 2: 10–50%; 3: 50–100%)	≥ 6	1020	(0.99-1.03)	0.070
					HSP 94	PCR					0.016	(0.97-1.06)	0.200
	Slotta-Huspenia, J. [95]	2012	PLoS One	3.73	Heatshock proteins cluster A (HSP clus. A)	RPPA, rt-PCR, IHC	EAC only	92	H-score (1-12): intensity (0-3) x % (0: none; 1 < 10%; 2: 10-50%; 3: 51-80%; 4 >80%)	high pHSP27, low HSP78/94/60				2247	(1.09- 4.64)	0.029
	El- Mashed, S. [57]	2015	BMC Cancer	3.27	LC3B (non-neoadjuvant treated)	IHC	EAC only	152	cytoplasmic	>50%				6086	(3.18-11.65)	0.000
					LC3B (neoadjuvant treated)	IHC								9136	(2.11-39.46)	0.003
	Howard, J.M. [55]	2014	Britisch Journal of Surgery	5.54	LEPR	IHC	>70% EAC	125	H-score (0-300): intensity (0-3) x %	above mean	1160	(0.76- 1.78)	0.489	0.970	(0.60-1.57)	0.901
	PROLIFERATION										Univariate			Multivariate
	Vashist, Y.K. [58]	2014	Targeted Oncology	4.00	CA-SSR-1	PCR	Separate analyses	241	CA-SSR-1 short (S) alleles ≤18 repeats; long (L) >18 repeats	LL genotype	1700	(1.20-2.80)	0.000
	Izzo, J.G. [59]	2007	Journal of Clinical Oncology	17.12	CCND1 genotype: AA	Sequencing	EAC only	124	SNP polymorphism	SNP polymorphism				3480	(1.94-6.23)	0.001
					CCND1 genotype: AG	Sequencing								2010	(1.25-3.23)	0.004
					CCND1 genotype: GG	Sequencing								0.490	(0.30-0.78)	0.040
	Prins, M.J.D. [24]	2015	Journal of Clinical Pathology	2.91	CCND1	IHC	EAC only	154	intensity (0-3)	≥ 2	1092	(0.70-1.70)	0.697
	Aichler, M. [60]	2014	Oncotarget	6.36	EGFR met neoadjuvant	IHC	EAC only	132	membranous: 0: negative <10%; 1: weak >10%; 2: moderate >10%; 3: strong >10%	≥ 2				13466	(2.38-76.08)	0.003
					EGFR non-neoadjuvant	IHC								1899	(1.01-3.55)	0.045
	Chan, E. [48]	2016	Journal of Gastrointestinal Oncology	2.81	EGFR	IHC	EAC only	52	H-score (0-300): sum of (1 × % weak) + (2 × % moderate) + (3 × strong)	> 100	0.860	(0.33-2.26)	0.766
					EGFR + ERBB3 +MET	IHC					1450	(0.60-3.50)	0.404
	Dahle-Smith, A. [61]	2015	Molecular Cytogenetics	1.51	EGFR FISH positive	FISH	>70% EAC	160	3 field with 20 cells: 1: disomy; 2: low trisomy; 3: high trisomy; 4: low polysomy; 5: high polysomy; 6: amplification	5	1550	(0.85-2.85)	0.150
					EGFR FISH amplified	FISH				6	2640	(1.04-6.71)	0.030
	Langer, R. [62]	2006	Journal of Clinical Pathology	2.22	EGFR	IHC	EAC only	137	membranous: 0: negative <10%; 1: weak >10%; 2: moderate >10%; 3: strong >10%	≥ 2	0.990	(0.98-1.0)	0.039
	Ong, C-A,J. [63]	2013	Journal of Clinical Oncology	11.45	EGFR, TRIM44, SIRT2 (IHC panel)	IHC	EAC only	677	Intensity (0-3) EFGR: HercepTest	≥ 2	1300	(1.12-1.50)	0.000	1200	(1.03-1.40)	0.020
	Prins, M.J. [24]	2015	Journal of Clinical Pathology	2.91	EGFR	IHC	EAC only	154	intensity (0-3)	≥ 2	2145	(1.43-3.22)	0.000	1678	(1.05-2.67)	0.029
	Wang, K.L. [64]	2007	American Cancer Society	4.44	EGFR	IHC	EAC only	103	average membranous staining 3 cores	≥ 5%	1930	(1.24- 3.02)	0.004	1510	(0.95- 2.39)	0.080
	Hildebrandt, M.A.T. [65]	2009	Journal of Clinical Oncology	17.79	MTOR:rs11121704	PCR	>70% EAC	186	SNP polymorphism	SNP polymorphism	3530	(1.48-8.39)	0.004
					MTOR:rs2295080	PCR					4190	(1.83-9.61)	0.001
	Pavlov, K. [66]	2015	Digestive and Liver Disease	2.72	GATA6 1st quartile	IHC	EAC only	92	nuclear/cytoplasmatic: whole slides; intensity (0-3) TMA; 5 categories: <10%, 10–25%; 25–50; 50–75; 75–100 %		1370	(0.70-2.66)	0.752
					GATA6 2st quartile	IHC					1010	(0.51-2.00)	0.752
					GATA6 3st quartile	IHC					1240	(0.64-2.40)	0.752
	Chan, E. [67]	2016	Journal of Gastrointestinal Oncology	2.81	ERBB2	IHC	EAC only	52	Hofmann	3	0.840	(0.33-2.13)	0.718
	Langer, R. [68]	2011	Modern Pathology	4.79	ERBB2	IHC	EAC only	142	Hofmann	3				1709	(1.05-2.79)	0.032
	Nagaraja, V. [69]	2016	European Journal of Cancer Surgery	2.94	ERBB2	IHC & SISH	> 70% EAC	82	HercepTest	IHC 3+ or IHC2+ and ISH > 6 HER2 copies and/or HER2/chr17 ration >2	0.500	(0.1-1.5)	0.180
	Phillips, B. E. [70]	2013	Diseases of the Esophagus	2.15	ERBB2	IHC & ISH	EAC only	156	HercepTest	IHC 3+ or IHC2+ and ISH > 6 HER2 copies and/or HER2/chr17 ration >2				0.740	(0.28-1.99)	0.550
	Prins, M.J. [71]	2013	Annals of Oncology	6.58	ERBB2	IHC	EAC only	154	Hoffman	≥ 2	1897	(1.10–3.28)	0.022	1434	(0.40- 5.12)	0.579
					ERBB2 positivity	IHC & FISH			HecepTest	3+ or 2+ ISH positive	1828	(1.01- 3.31)	0.046	6643	(1.22- 36.23)	0.029
					ERBB2-gene	SISH			ERBB2 copies	≥ 6	1691	(1.01- 2.82)	0.044	3231	(1.09- 9.56)	0.034
					ERBB2 ratio	FISH			ERBB2/CEP17 ratio	ratio ≥ 1.8	1828	(1.10- 3.03)	0.020	1103	(0.43- 2.81)	0.838
	Prins, M.J. [72]	2014	Journal of Clinical Pathology	2.91	ERBB2 FISH automated (>=1,8)	FISH	EAC only	154	D-sight imaging device ERBB2/CEP17 raio of non-overlapping nuclei (80% probability)		1389	(0.91-2.13)	0.131
					ERBB2 FISH automated (>=3,0)	FISH					1266	(0.74-2.15)	0.383
					ERBB2 FISH automated (>= 5,0)	FISH					2491	(1.33-4.65)	0.004
					ERBB2 FISH conventional (>=1,8)	FISH			40 nuceli/tumor; ERBB2/CEP17	ratio ≥ 1.8	1828	(1.10-3.03)	0.020
	Rauser, S. [73]	2007	Clinical Cancer Research	6.24	ERBB2	3D FISH	EAC only	124	HercepTest	HercepTest				1800	(0.90-3.60)	0.098
					ERBB2 /CEP17	3D FISH								1600	(0.86-3.19)	0.130
					ERBB2 /CEP17	FISH								1300	(0.74-2.35)	0.340
					ERBB2	IHC								1200	(0.95- 1.48)	0.125
	Slotta-Huspenia, J. [74]	2014	Cancers	3.10	ERBB2	IHC & FISH	EAC only	127	HercepTest	HercepTest				2028	(1.152-3.57)	0.014
	Yoon, H.H. [75]	2012	Clinical Cancer Research	7.7	ERBB2 (EAC with BE)	IHC & FISH	EAC only	713	HercepTest	HercepTest	0.510	(0.33-0.78)	0.002	0.500	(0.32-0.77)	0.002
					ERBB2 (EAC without BE)	IHC & FISH					1120	(0.84-1.51)	0.440	1130	(0.84-1.53)	0.420
	Yoon, H.H. [76]	2012	Journal of Clinical Oncology	18.04	ERBB2 amplified and heterogeneity	FISH	EAC only	675	heterogeneity: >5% and < 50% infiltrating tumor cells with ERBB2/CEP17 > 2.2		1580	(0.91-2.74)	0.103	2020	(1.09-3.74)	0.026
					ERBB2 nonamplified and polysomy 17	FISH			≥ 3 CEP17 signal in >30% nuclei		1310	(1.04-1.65)	0.023	1310	(1.04-1.65)	0.023
	Chan, E. [67]	2016	Journal of Gastrointestinal Oncology	2.81	ERBB3	IHC	EAC only	52	H-score (0-300): sum of (1 × % weak) + (2 × % moderate) + (3 × strong)	> 100 cells	1130	(0.41-3.10)	8180
					ERBB3 + MET	IHC					2010	(0.83-5.28)	0.108
					ERBB4	IHC					1140	(0.46-2.87)	0.776
	Donohoe, C.L. [77]	2012	Britisch Journal of Surgery	4.84	IGF1R	IHC	EAC only	220	H-score (0-300): intensity (0-3) x %	> 0	1700	(0.96-3.01)	0.027
	Smith, E. [78]	2014	Britisch Journal of Cancer	4.84	IGFBP7 expression	IHC	EAC only	65	positive vs negative		2163	(1.14-4.09)	0.018	3247	(1.58-6.67)	0.001
					IGFBP7 methylation	PCR			normalized	presence				0.460	(0.19-1.10)	0.071
	Falkenback, D. [23]	2008	Diseases of the Esophagus	1.40	KI67 (<10% )	IHC	EAC only	59	fraction of % cells		3900	(1.70-9.10)	0.020	3200	(1.40-7.50)	0.010
	Hu, P. [46]	2015	Tumor Biology	2.93	KI67	IHC	EAC only	113	10 fields: %; mean value taken	above mean	2150	(1.35-3.42)	0.001	1940	(1.20-3.12)	0.007
	Prins, M.J. [79]	2013	Journal of Clinical Pathology	2.55	MTOR	IHC	EAC only	154	intensity (0-3)	≥ 2	1648	(1.02- 2.66)	0.042	1402	(0.86-2.28)	0.174
	Bettstetter, M. [80]	2013	Human Pathology	2.81	PTEN	IHC	EAC only	117	loss: unequivocal negative staining of cells (both nuclear and cytoplasmic) >75%; reduced: negative staining 50 - 75%	loss	0.451	(0.23-0.87)	0.018
	SELF RENEWAL										Univariate			Multivariate
	Honing, J. [81]	2014	Annals of Surgical Oncology	3.93	ALDH1	IHC	EAC only	94	H-score (0-15): intensity (0-3) x % (6 categories: 1–5; 5–25; 25–50; 50–75; 75–100 %)	≥ 6	1610	(0.97-2.65)	0.064
					Axin2	IHC					1810	(1.07-3.06)	0.027
	Sun, L. [82]	2014	Diagnostic Pathology	2.60	CTNNB1 (nuclear)	IHC	EAC only	135	H-score (0-15): intensity (0-3) x % (5 categories: <10%, 10–25%; 25–50; 50–75; 75–100 %)	≥ 5	1572	(1.03-2.40)	0.037
					CTNNB1 (membranous)	IHC					2153	(1.38-3.37)	0.001
	Prins, M.J. [24]	2015	Journal of Clinical Pathology	2.91	CTNNB1 (membranous)	IHC	EAC only	154	intensity (0-3)	≥2	1665	(1.11-2.49)	0.013	1377	(0.86-2.22)	0.188
					CTNNB1 (Nuclear)	IHC					1322	(0.80-2.19)	0.277
	Honing, J. [81]	2014	Annals of Surgical Oncology	3.93	CD44	IHC	EAC only	94	H-score (0-15): intensity (0-3) x % (6 categories: 1–5; 5–25; 25–50; 50–75; 75–100 %)	≥ 6	1750	(1.02-3.02)	0.044	1190	(0.66-2.12)	0.564
	Honing, J. [83]	2015	Radiotherapy and Oncology	4.82	CD44 pre-treatment biopsy	IHC	>70% EAC	101	H-score (0-15): intensity (0-3) x % (6 categories: 1–5; 5–25; 25–50; 50–75; 75–100 %)	≥ 6	1400	(0.69-2.85)	0.356
					CD44 post-treatment resection	IHC					3850	(1.64-9.07)	0.002	4080	(1.69-9.86)	0.002
	Lee, J.M [84]	2011	Annals of Surgery	7.49	ERCC2 + ERCC4 variant	PCR	Separate analyses	29	SNP polymorphism	SNP polymorphism	1170	(0.66-2.09)	0.584	2110	(0.87-5.11)	0.099
	Becker, L. [85]	2010	Diseases of the Esophagus	1.54	LgR5	IHC	EAC only	26	H-score (0-6): intensity ( (0-3); 3: >10%) x % ((0-3); 0: if <10%; 1: 10-30%; 2: 30-60%; 3: >60%)	≥ 5	2.86	(1.08-7.61)	0.04	3.39	(1.11-10.39)	0.03
	von Rahden, B. H.A. [86]	2011	Journal of Exp. & Clin Cancer Research	2.15	LgR5	IHC	EAC only	41	6 fields: % of positive cells	any staining	2418	(1.170- 4.99)	0.033
	Honing, J. [83]	2015	Radiotherapy and Oncology	4.82	SHH pre-treatment biopsy	IHC	>70% EAC	101	H-score (0-6): intensity ( (0-3); 3: >10%) x % ((0-3); 0: if <10%; 1: 10-30%; 2: 30-60%; 3: >60%)	≥ 6	2100	(0.99-4.46)	0.054	2640	(0.96-4.36)	0.064
					SHH post-treatment resection	IHC					1470	(0.62-3.53)	0.385
	Honing, J. [81]	2014	Annals of Surgical Oncology	3.93	SOX2	IHC	EAC only	94	H-score (0-6): intensity ( (0-3); 3: >10%) x % ((0-3); 0: if <10%; 1: 10-30%; 2: 30-60%; 3: >60%)	≥ 6	2380	(1.36-4.15)	0.002	1590	(0.87-2.93)	0.135
	Honing, J. [83]	2015	Radiotherapy and Oncology	4.82	SOX2 pre-treatment biopsy	IHC	>70% EAC	101	H-score (0-6): intensity ( (0-3); 3: >10%) x % ((0-3); 0: if <10%; 1: 10-30%; 2: 30-60%; 3: >60%)	≥ 6	2160	(1.08-4.34)	0.300
					SOX2 post-treatment resection	IHC	>70% EAC	101			1390	(0.64-3.02)	0.407
	Lui, N.S. [87]	2012	BMJ Open	1.58	SULF2	IHC	Separate analyses	100	H-score: intensity (0-3)x %	any staining	1040	(0.95-1.14)	0.420	1130	(1.01-1.26)	0.030
	Sun, L. [82]	2014	Diagnostic Pathology	2.60	TAZ	IHC	EAC only	135	H-score (0-15): intensity (0-3) x % (5 categories: <10%, 10–25%; 25–50; 50–75; 75–100 %)	≥ 5	2740	(1.79-4.19)	0.001	1879	(1.10-3.22)	0.022
					TAZ + CTNNB1 (nuclear)	IHC					2482	(1.61-3.84)	0.001
					TAZ + CTNNB1 (membranous)	IHC					3458	(1.73-6.91)	0.001
					TAZ + CTNNB1 (nuclear & membranous)	IHC					3330	(2.08-5.33)	0.001	1899	(1.05-3.42)	0.033
	MULTIPLE										Univariate			Multivariate
	Zhai, R. [88]	2015	Carcinogenesis	4.87	cfmiRNA score in blood	qrt-PCR	EAC only	82	normalized against the reference miRNAs, minimum threshold (CT < 32)	high score				10.91	(1.80-66.12)	0.009
	Goh, X.Y. [89]	2011	Gut	10.11	Cluster 1 RNA seq	RNA sequencing	EAC only	56	RNA seq k-means cluster					1802	(1.14-3.40)	0.015
	Obulkasim, A. [90]	2016	Oncotarget	5.00	DNA copy number entropy entire cohort	aCGH	EAC only	75	normalisation, cellularity correction and segmentation	low copy number entropy	1382	(1.01-1.88)	0.041
					DNA copy number entropy neoadjuvant therapy	aCGH		40						1775	(1.05-3.01)	0.033
					DNA copy number entropy surgery only	aCGH		35						1144	(0.70-1.87)	0.593
	Pennathur, A. [91]	2013	General Thorarcic Surgery	3.99	Gene signature 59 genes	RNA sequencing	EAC only	64	RNA seq cluster		3460	(1.64-7.29)	0.001	2220	(1.02-4.03)	0.044
	Maru, D.M. [92]	2009	Cancer	5.42	LOH chromosome 1q21.2	PCR	EAC only	33		absence or decrease intensity >50% of 1 of 2 alleles in tumor vs matched control	0.613	(0.12-3.11)	0.554
					LOH chromosome 1q21.3	PCR					3902	(1.13-13.46)	0.030
					LOH chromosome 1q23.1	PCR					0.042	(0.00-15.40)	0.829
					LOH chromosome 1q23.2	PCR					1000	(0.29-3.40)	0.985
	Davison, J.M. [93]	2014	PLoS One	3.23	Total CNA	FISH	EAC only	41		CNA> 1.7-2.3				3400	(1.10-10.40)	0.200
